# Supplementary material for: New Tablet-Based Written Examination System for Metamorphopsia Quantification
Source: J Clin Med. 2025 Mar 8;14(6):1831. doi: 10.3390/jcm14061831 (PMC11943207; doi:10.3390/jcm14061831)
Supplement: Supplementary file 1 [file jcm-14-01831-s001.zip]

Archive with 1 entries (1 files):
- jcm-3414245-supplementary.mp4
